# Supplementary material for: Comparison of Amplicon-Based Next-Generation Sequencing Testing and Immunohistochemical Staining in Detecting Anaplastic Lymphoma Kinase Fusion Genes in Non-Small-Cell Lung Cancer: A Large Single-Centre Cohort Study
Source: Cancers (Basel). 2026 Jun 30;18(13):2125. doi: 10.3390/cancers18132125 (PMC13359545; doi:10.3390/cancers18132125)
Supplement: Supplementary file 1 [file cancers-18-02125-s001.zip]

Archive with 1 entries (1 files):
- cancers-4386082-supplementary.pdf
